# Supplementary material for: Nitrogen-Rich Porous Organic Polymers with Supported Ag Nanoparticles for Efficient CO2 Conversion
Source: Nanomaterials (Basel). 2022 Sep 6;12(18):3088. doi: 10.3390/nano12183088 (PMC9501012; doi:10.3390/nano12183088)
Supplement: Supplementary file 1 [file nanomaterials-12-03088-s001.zip]

Archive with 1 entries (1 files):
- nanomaterials-1879389-supplementary.pdf
